# Supplementary material for: Genomic Characterization and gE/gI-Deleted Strain Construction of Novel PRV Variants Isolated in Central China
Source: Viruses. 2023 May 25;15(6):1237. doi: 10.3390/v15061237 (PMC10305206; doi:10.3390/v15061237)
Supplement: Supplementary file 1 [file viruses-15-01237-s001.zip]

Archive with 1 entries (1 files):
- viruses-2381951-supplementary.pdf
